# Supplementary material for: Safety and Efficacy of Octyl 2-Cyanoacrylate (Dermabond) in Breast Surgery: A Systematic Review
Source: J Clin Med. 2026 Mar 23;15(6):2462. doi: 10.3390/jcm15062462 (PMC13026982; doi:10.3390/jcm15062462)
Supplement: Supplementary file 1 [file jcm-15-02462-s001.zip]

Archive with 1 entries (1 files):
- jcm-4189338-supplementary.pdf
